# Supplementary material for: Does social media information credibility influence social commerce purchase intention of skincare products? Evidence from Facebook
Source: PLoS One. 2025 Oct 22;20(10):e0334126. doi: 10.1371/journal.pone.0334126 (PMC12543200; doi:10.1371/journal.pone.0334126)
Supplement: S1 Appendix — (XLSX) [file pone.0334126.s001.xlsx]

## Sheet: Sheet1
SC1	SC2	SC3	SC4	EWC1	EWC2	EWC3	PR1	PR2	PR3	PR4	PR5	PR6	PR7	PR8	PR9	TOC1	TOC2	TOC3	TOC4	SCPI1	SCPI2	SCPI3	SCPI4	SCPI5	SCPI6
4	2	2	2	2	2	2	4	4	2	2	2	2	2	2	2	2	2	2	2	2	2	2	2	2	2
1	1	1	1	1	1	1	5	5	4	4	2	4	4	4	4	1	1	1	1	1	1	1	1	1	1
1	2	2	4	2	2	1	5	4	1	1	3	1	3	3	3	3	3	4	4	1	4	3	3	3	2
1	2	2	2	1	1	1	5	4	5	2	4	4	4	4	4	2	1	1	1	1	1	1	1	1	1
1	2	1	1	2	1	2	5	4	2	2	1	2	1	4	4	2	2	2	2	2	2	2	2	2	2
1	1	1	1	1	1	1	5	5	4	4	4	4	4	4	4	1	1	1	1	1	1	1	1	1	1
1	1	1	1	1	1	1	5	5	4	4	4	4	4	4	4	4	1	1	1	1	1	1	1	1	1
1	2	2	2	1	2	2	4	4	4	2	4	4	4	4	4	2	2	2	2	1	1	2	2	2	2
2	1	2	2	2	2	2	4	4	4	2	4	4	4	4	4	2	2	2	2	2	1	2	2	2	2
2	1	1	2	2	2	1	4	4	1	2	1	1	2	2	1	1	1	2	2	2	2	1	2	1	1
3	2	3	4	4	3	3	4	4	4	4	4	4	4	4	4	2	2	2	2	2	2	2	2	2	2
2	3	2	2	3	2	3	4	4	2	4	4	4	4	2	2	2	2	2	2	2	2	2	2	2	2
2	2	2	3	3	3	2	4	4	2	2	4	4	4	4	4	4	4	4	4	4	4	4	3	4	3
2	2	1	1	1	1	1	4	5	5	1	5	5	5	5	5	1	1	1	1	1	1	1	1	1	1
2	2	2	2	2	2	2	4	4	2	2	2	2	2	2	2	2	2	2	2	2	2	2	2	2	2
2	2	2	2	2	2	2	4	4	2	2	4	4	4	4	4	4	2	2	2	2	2	2	2	2	2
2	1	2	1	5	1	5	5	5	5	1	5	5	5	5	5	4	5	5	5	5	5	5	5	5	1
3	2	4	2	2	4	1	5	5	2	2	4	1	1	4	1	4	3	4	4	1	1	4	1	4	5
2	2	2	2	2	2	2	4	4	2	2	2	3	3	2	2	1	1	1	1	1	2	1	2	2	2
1	2	2	1	1	2	2	4	4	4	2	4	4	4	4	4	2	2	2	1	1	1	2	2	1	1
1	2	1	1	2	1	2	4	5	4	2	4	4	4	4	4	1	2	1	1	1	2	1	2	1	1
2	1	2	2	1	1	2	4	5	4	2	4	4	4	4	4	2	2	2	2	2	2	2	2	2	2
2	1	2	2	1	2	2	4	4	4	2	4	4	4	4	4	2	2	2	2	2	1	2	1	2	1
2	1	2	2	2	2	2	4	4	2	2	4	4	4	4	4	2	2	2	2	2	2	2	2	2	2
1	1	1	1	1	1	1	5	5	1	2	4	4	4	4	4	1	1	1	1	1	1	1	1	1	1
1	2	1	2	1	1	2	5	4	4	2	4	4	4	5	4	2	2	1	1	2	1	1	1	2	1
1	2	3	2	1	1	2	5	4	2	4	2	4	2	2	2	2	2	2	2	2	1	2	1	2	2
1	1	1	1	1	1	1	5	5	1	4	4	4	4	4	4	1	1	1	1	1	1	1	1	1	1
1	1	1	1	1	1	1	5	5	2	4	4	4	4	4	4	1	1	1	1	1	1	1	1	1	1
1	1	1	1	1	1	1	5	5	4	2	4	4	4	4	1	1	1	1	1	1	1	1	1	1	1
1	1	1	1	1	1	1	5	5	4	2	4	4	4	4	4	1	1	1	1	1	1	1	1	1	1
1	1	2	2	1	1	1	5	4	4	2	4	4	4	4	4	2	2	2	1	1	1	1	1	1	1
2	2	2	2	2	2	2	4	4	4	2	4	4	5	5	5	2	2	1	1	1	1	1	2	1	1
2	2	2	2	1	2	1	4	4	4	2	4	4	4	4	4	1	2	2	1	2	2	1	1	1	1
2	2	2	2	2	2	2	4	5	4	2	1	2	2	2	2	2	1	1	2	1	2	1	2	1	1
1	1	1	1	1	1	1	5	5	4	1	1	1	1	1	1	1	1	1	1	1	1	1	1	1	1
1	1	1	1	1	1	1	5	5	4	1	1	1	1	1	1	1	1	1	1	1	1	1	1	1	1
1	1	1	1	1	1	1	5	5	5	1	1	1	1	1	1	1	1	1	1	1	1	1	1	1	1
1	1	1	1	1	1	1	5	5	5	1	1	1	1	1	1	1	1	1	1	1	1	1	1	1	1
1	1	2	2	1	1	1	5	5	4	1	4	1	1	1	1	1	1	1	1	1	1	1	1	1	1
1	1	1	1	1	1	1	5	5	4	1	4	1	1	1	1	1	1	1	1	1	1	1	1	1	1
1	1	1	1	1	1	1	5	5	5	1	5	1	2	1	1	1	1	1	1	1	1	1	1	1	1
1	1	1	1	1	1	1	5	5	4	1	4	1	1	1	1	1	1	1	1	1	1	1	1	1	1
1	1	1	1	1	1	1	5	5	5	1	5	1	1	1	1	1	1	1	1	1	1	1	1	1	1
2	2	2	2	1	1	1	5	4	4	2	4	2	2	2	2	2	2	2	2	2	1	1	2	1	1
1	1	1	1	1	1	1	5	5	4	1	1	1	1	1	1	1	1	1	1	1	1	1	1	1	1
1	1	1	1	1	1	1	4	5	5	1	5	1	1	1	1	1	1	1	1	1	1	1	1	1	1
1	1	1	1	1	1	1	5	5	4	1	4	1	1	1	1	1	1	1	1	1	1	1	1	1	1
1	1	1	1	1	1	1	5	5	4	1	4	1	1	1	1	1	1	1	1	1	1	1	1	1	1
1	1	1	1	1	1	1	5	5	5	1	5	1	1	1	1	1	1	2	1	2	1	1	1	1	1
2	2	2	2	1	1	1	4	4	4	2	4	2	2	2	2	2	1	2	1	1	1	1	1	1	1
2	1	1	2	2	1	1	5	5	4	1	4	1	1	1	1	1	1	1	1	1	1	1	1	1	1
1	1	1	1	1	1	1	5	5	4	1	4	1	1	1	1	1	1	1	1	1	1	1	1	1	1
1	1	1	1	1	1	1	5	5	5	1	5	1	1	1	1	1	1	1	1	1	1	1	1	1	1
2	2	2	2	1	1	1	5	5	5	2	4	1	2	2	2	2	2	1	1	1	2	2	2	2	2
1	1	1	1	1	1	1	5	5	4	1	4	1	1	1	1	1	1	1	1	1	1	1	1	1	1
1	1	1	1	1	1	1	5	5	4	2	4	2	2	2	2	1	1	1	1	1	1	1	1	1	1
1	1	1	1	1	1	1	5	5	4	2	4	2	2	2	2	1	1	1	1	1	1	1	1	1	1
1	1	1	1	1	1	1	5	5	4	2	4	2	2	2	2	1	1	1	1	1	1	1	1	1	1
1	2	2	2	1	1	2	4	4	5	1	4	1	1	1	1	2	2	1	1	1	2	2	2	1	1
1	1	1	1	1	1	1	5	5	4	1	4	1	1	1	1	1	1	1	1	1	1	1	1	1	1
1	1	1	2	2	1	2	4	5	5	1	5	1	1	1	1	1	1	1	2	2	2	2	2	1	1
1	1	1	1	1	1	1	5	5	4	1	4	1	1	1	1	1	1	1	1	1	1	1	1	1	1
1	1	1	1	1	1	1	5	5	4	2	4	2	2	2	2	1	1	1	1	1	1	1	1	1	1
1	1	1	1	1	1	1	5	5	4	2	4	2	2	2	2	1	1	1	1	1	1	1	1	1	1
1	1	1	1	1	1	1	5	5	5	1	5	1	1	1	1	1	1	1	1	1	1	1	1	1	1
2	1	2	2	1	1	2	5	4	4	2	5	1	2	1	1	2	2	2	1	2	1	2	1	2	2
1	1	1	2	1	1	2	5	5	4	1	4	1	1	1	2	2	2	1	1	2	2	2	2	2	2
1	1	1	1	2	2	1	4	5	5	2	5	1	1	1	2	1	2	2	1	1	1	1	1	1	1
1	1	2	2	1	1	2	5	5	5	1	5	1	1	1	1	1	1	2	2	2	1	1	1	1	1
1	1	1	2	2	1	1	5	5	5	1	5	1	1	1	2	1	1	1	1	1	1	1	1	1	1
1	1	1	1	1	1	1	5	5	4	1	1	1	1	1	1	1	1	1	1	1	1	1	1	1	1
1	1	1	2	2	2	1	4	5	5	1	5	1	1	1	1	1	1	1	1	1	1	1	1	1	1
1	1	1	1	1	1	1	5	5	4	1	4	1	1	1	1	1	1	1	1	1	1	1	1	1	1
1	1	1	2	2	1	1	5	5	5	1	5	1	1	1	1	1	2	2	2	2	2	2	2	2	2
1	1	1	2	2	2	2	4	5	5	1	5	1	1	1	2	2	1	1	1	1	1	1	2	2	1
1	1	1	1	1	1	1	5	5	4	2	4	2	2	2	2	1	1	1	1	1	1	1	1	1	1
1	1	1	2	1	1	1	5	5	5	1	5	1	2	2	2	1	1	1	1	1	2	1	1	1	2
1	1	1	1	2	2	1	5	5	5	1	5	1	1	1	1	1	1	1	1	1	1	1	1	1	1
1	1	1	1	1	1	1	5	4	4	2	5	2	1	1	2	1	1	1	2	2	2	2	1	1	1
1	2	1	1	1	1	1	4	4	4	1	5	1	2	2	2	1	1	1	2	2	2	1	1	1	2
1	1	1	1	1	1	1	5	5	4	2	4	2	2	2	2	1	1	1	1	1	1	1	1	1	1
1	1	1	1	2	2	1	5	5	5	1	5	1	1	1	1	1	1	1	1	2	1	1	1	1	1
1	1	1	1	1	1	1	5	5	4	2	4	2	2	2	2	1	1	1	1	1	1	1	1	1	1
1	1	1	1	1	1	1	5	5	1	4	1	1	1	1	1	1	1	1	1	1	1	1	1	1	1
1	1	1	1	1	1	1	4	5	5	1	5	1	1	2	2	1	1	2	2	1	1	1	2	2	1
1	1	2	2	1	1	1	5	5	5	1	5	1	1	1	1	1	1	2	1	1	1	1	1	1	1
1	1	1	1	1	1	1	5	5	4	1	4	1	1	1	1	1	1	1	1	1	1	1	1	1	1
1	1	2	2	2	1	1	5	5	5	1	4	1	1	1	2	2	1	1	1	1	2	1	1	1	2
1	1	1	1	1	1	1	5	5	4	2	4	2	2	2	2	1	1	1	1	1	1	1	1	1	1
1	1	1	1	1	2	2	5	4	4	1	4	1	1	2	2	2	1	1	1	2	2	2	2	1	1
1	1	1	1	1	1	1	5	5	4	2	4	2	2	2	2	1	1	1	1	1	1	1	1	1	1
1	1	1	1	2	1	1	5	5	5	1	5	1	1	2	2	2	1	1	1	2	2	2	2	2	2
1	1	1	1	1	1	1	5	5	4	1	4	1	1	1	1	1	1	1	1	1	1	1	1	1	1
1	1	1	1	1	1	1	5	5	4	2	4	2	2	2	2	1	1	1	1	1	1	1	1	1	1
1	1	1	1	1	1	1	5	5	4	2	4	2	2	2	2	1	1	1	1	1	1	1	1	1	1
1	1	2	1	1	2	2	4	5	5	1	5	1	1	1	2	1	1	1	1	1	1	1	1	1	1
2	2	2	2	2	1	2	4	4	4	2	4	2	2	2	2	2	2	2	2	2	2	2	2	1	1
1	1	1	1	1	1	1	5	5	4	2	4	1	1	1	2	1	1	1	1	1	1	1	1	1	1
2	2	2	2	1	2	1	4	4	5	2	4	2	2	2	2	3	2	2	2	2	2	2	1	2	2
1	1	1	1	1	1	1	5	5	4	2	4	2	2	2	2	1	1	1	1	1	1	1	1	1	1
1	1	1	1	1	1	1	5	5	4	1	4	1	1	1	1	1	1	1	1	1	1	1	1	1	1
2	2	2	2	2	2	2	4	4	2	2	2	2	2	2	2	2	2	2	2	2	2	2	2	2	2
1	2	3	3	1	2	1	4	4	2	1	3	3	2	4	1	3	1	3	2	1	2	2	2	1	1
1	1	3	3	2	2	2	4	4	2	2	2	2	2	2	2	2	2	2	2	2	2	2	2	2	2
1	3	3	2	2	3	3	5	4	3	2	2	3	2	2	2	2	3	2	3	2	3	1	3	3	3
2	4	3	3	3	3	3	5	3	3	3	3	3	3	3	3	3	3	3	4	3	3	3	3	3	3
2	2	2	2	2	3	3	3	3	2	2	2	2	3	3	3	3	3	3	3	3	2	2	2	3	4
3	3	3	3	3	3	3	3	3	3	3	3	3	3	3	3	3	3	3	3	3	3	3	3	3	3
2	5	4	4	2	2	3	3	3	3	3	3	3	3	3	3	3	3	3	3	3	3	3	3	3	3
2	3	3	4	3	2	2	4	3	3	2	4	2	2	4	2	3	2	3	4	2	3	2	3	3	2
1	1	2	4	3	2	2	3	5	2	2	2	2	2	2	2	5	3	4	3	2	3	3	3	3	3
3	3	2	2	1	2	2	4	4	3	2	4	2	2	2	2	2	3	3	3	3	3	3	3	3	3
1	2	2	3	1	1	1	5	5	1	1	3	1	1	3	2	3	2	2	4	1	2	3	3	2	2
1	2	2	2	2	2	2	4	4	2	2	2	2	2	2	2	2	2	2	2	2	2	2	2	2	2
2	4	3	3	2	2	2	4	3	2	1	3	3	2	3	3	3	4	3	3	3	4	4	3	3	3
1	2	2	2	3	2	1	3	3	4	1	4	1	2	2	2	3	2	3	4	3	4	2	4	3	2
2	2	2	3	2	2	2	4	3	3	2	3	3	2	3	2	3	3	2	3	2	2	2	2	2	2
3	3	3	3	2	2	2	4	4	3	2	2	3	2	3	2	3	3	3	4	2	3	3	3	2	2
1	1	1	1	1	1	1	5	5	5	5	4	5	5	5	5	1	1	1	1	1	1	1	1	1	1
1	1	1	1	1	1	1	5	5	5	5	5	5	5	5	5	1	1	1	1	1	1	1	1	1	1
1	1	1	1	1	1	1	5	5	5	5	5	5	5	5	5	1	1	1	1	1	1	1	1	1	1
2	2	3	3	2	2	3	4	4	2	2	2	2	2	3	2	3	2	3	3	2	3	2	3	2	2
2	2	3	3	2	2	2	4	3	3	3	3	2	2	2	2	3	3	3	3	3	2	2	2	2	3
1	1	1	1	1	1	1	5	5	5	1	5	5	5	5	5	1	1	1	1	1	1	1	1	1	1
1	3	3	3	1	2	1	4	4	2	4	2	1	1	2	2	4	3	3	4	3	3	3	3	3	3
1	1	1	1	1	1	1	5	5	5	1	5	5	5	5	5	1	1	1	1	1	1	1	1	1	1
2	2	2	2	2	2	2	4	4	3	2	2	2	2	2	2	2	2	2	2	3	3	3	3	3	3
2	2	2	2	2	2	2	4	4	2	4	4	4	4	4	4	2	2	2	2	2	2	2	2	2	2
2	2	3	2	2	3	3	4	3	3	3	3	2	3	3	2	3	3	3	3	2	3	3	3	2	3
1	1	1	1	1	1	1	5	4	4	1	5	5	4	4	4	2	2	1	2	1	1	2	2	2	1
2	2	2	2	2	2	2	4	4	2	2	2	2	2	2	2	2	2	2	2	2	2	2	2	2	2
1	2	3	3	3	4	2	4	5	3	2	3	4	4	2	2	4	2	3	3	2	3	3	3	2	3
2	4	3	3	4	3	3	3	3	3	3	3	3	3	3	3	3	3	3	4	2	3	3	3	3	3
2	3	3	3	3	3	3	3	3	3	3	3	3	3	3	3	3	3	3	3	3	3	3	3	3	3
1	1	1	1	1	1	1	4	4	2	1	2	1	1	2	1	5	4	4	1	1	1	2	2	2	4
1	2	1	1	2	2	2	3	3	4	3	3	3	3	3	3	3	3	3	3	3	3	3	3	3	3
1	1	1	1	1	2	2	4	4	2	2	2	2	2	2	2	2	2	2	2	1	1	1	1	1	1
1	1	1	1	1	1	1	5	5	5	1	5	5	5	5	5	1	2	2	2	1	2	2	2	2	2
1	3	3	3	3	3	3	3	3	3	3	3	3	3	3	3	3	3	3	3	3	3	3	3	3	3
2	2	2	2	2	1	2	4	4	4	2	5	4	4	4	5	1	2	1	2	1	2	1	1	2	2
1	2	1	2	1	2	1	5	4	4	2	4	5	5	5	4	1	1	2	1	2	1	1	2	1	1
1	2	1	2	2	2	2	4	4	5	2	4	4	4	4	4	1	1	1	2	2	2	2	2	2	1
1	1	2	2	2	2	2	4	4	4	1	4	4	4	4	5	1	1	1	2	2	2	2	2	1	1
2	4	3	4	1	3	3	3	3	4	2	3	2	3	3	2	3	3	4	4	2	3	4	4	3	3
3	3	3	3	3	3	3	3	3	3	3	3	3	3	3	3	3	3	3	3	3	3	3	3	3	3
1	1	1	1	1	1	1	5	5	1	1	4	5	5	5	5	1	1	1	1	1	1	3	3	3	3
2	3	3	4	2	2	2	4	3	1	1	3	1	2	2	2	5	3	5	3	2	4	3	3	2	3
1	3	2	3	2	2	2	5	4	1	1	2	2	2	1	1	4	2	3	3	2	3	3	3	2	2
1	1	3	3	2	2	1	4	3	2	1	4	4	4	4	4	3	2	3	2	2	1	4	4	2	3
1	1	1	1	1	1	1	5	5	5	1	3	5	5	5	5	1	1	1	1	1	1	1	1	1	1
1	2	1	1	1	2	2	4	4	3	3	3	3	3	3	3	2	2	2	2	2	2	2	2	2	2
1	2	2	3	3	3	2	4	3	3	2	3	3	3	3	2	3	3	3	4	3	3	3	4	3	3
1	1	2	2	1	2	1	5	4	4	2	4	5	4	4	4	1	2	2	1	2	1	2	2	1	1
1	4	3	4	3	2	1	5	3	3	2	3	2	3	2	2	3	2	3	4	1	2	3	3	2	2
2	2	3	3	3	3	3	3	3	3	3	3	3	3	3	3	3	3	3	3	3	3	3	3	3	3
2	2	2	3	2	3	2	3	3	3	2	3	3	3	2	2	3	3	3	4	3	3	3	3	3	3
2	3	3	2	1	2	3	4	4	2	2	2	2	2	2	2	2	2	2	3	2	3	3	3	2	3
1	2	3	3	2	3	3	3	4	2	2	2	2	3	3	3	3	2	3	3	3	3	3	3	3	3
1	1	3	3	2	2	2	5	5	1	2	2	2	2	2	2	2	2	2	2	2	2	2	2	2	2
1	3	3	3	1	1	1	4	4	3	1	2	1	3	3	2	3	2	2	3	1	2	2	3	1	1
1	1	1	1	1	1	1	5	5	2	4	4	4	4	4	4	4	4	1	1	1	1	1	1	1	1
1	2	1	2	1	2	1	4	4	5	1	3	5	4	5	5	1	2	1	1	1	1	2	1	1	1
1	1	1	1	1	1	1	5	5	1	4	4	4	4	4	4	1	1	1	1	1	1	1	1	1	1
1	1	1	1	1	1	1	5	5	1	5	1	4	5	5	5	1	1	1	1	1	1	1	1	1	1
1	1	1	1	1	1	1	5	5	5	1	3	5	5	5	5	1	1	1	1	1	1	1	1	1	1
1	2	2	2	1	2	2	5	4	2	2	2	2	2	2	3	3	3	3	2	2	4	3	4	2	3
1	2	1	2	1	1	1	5	4	3	3	4	3	2	2	2	3	2	3	4	1	3	3	2	2	2
1	1	1	1	1	1	1	5	5	1	1	1	5	5	5	5	1	1	1	1	1	1	1	1	1	1
1	1	1	1	1	1	1	5	5	1	1	1	5	5	5	5	1	1	1	1	1	1	1	1	1	1
1	2	1	2	2	2	1	4	4	3	2	3	2	3	4	3	3	3	3	4	2	2	2	3	2	2
1	1	1	2	1	2	2	3	4	2	2	2	2	2	2	2	2	2	2	2	2	2	2	2	2	2
1	1	1	2	2	2	1	4	4	5	1	5	5	5	5	5	2	3	2	1	1	2	2	2	2	2
1	4	2	2	2	2	2	4	4	2	2	2	2	2	3	2	3	3	3	4	2	4	3	3	2	3
1	1	1	1	1	1	1	5	5	5	1	3	5	5	5	5	1	1	1	1	1	1	1	1	1	1
1	1	2	2	2	2	2	4	4	2	2	2	2	2	2	2	2	2	2	2	2	2	2	2	2	2
2	3	4	3	2	3	3	3	3	2	3	2	3	3	2	2	3	3	4	3	3	2	2	3	2	3
3	2	2	3	2	1	2	4	3	3	2	3	3	3	3	2	3	3	3	3	2	4	3	3	3	2
1	1	1	2	1	1	2	5	5	5	2	5	4	5	5	5	2	2	1	2	1	2	2	1	1	1
2	2	2	2	2	2	2	3	4	2	2	2	2	2	2	2	2	2	2	2	2	2	2	2	2	2
2	2	2	3	2	4	2	3	3	2	2	2	2	2	1	2	3	3	3	3	2	3	2	2	2	2
2	2	2	4	3	4	2	3	3	2	3	2	3	3	3	2	2	2	2	3	2	2	2	2	2	3
2	1	2	2	2	1	1	4	5	1	2	3	2	2	2	2	3	2	3	1	2	3	2	2	2	3
3	3	3	3	4	3	3	3	3	3	3	3	3	3	3	3	3	3	3	3	3	3	2	3	3	3
1	1	2	3	2	2	2	4	4	2	2	1	4	4	4	4	3	2	3	3	4	2	2	2	2	2
2	2	2	4	2	3	3	3	3	3	2	4	3	2	3	2	3	3	3	4	2	3	3	3	3	3
3	2	3	3	2	3	3	4	4	2	2	2	2	2	2	2	3	3	3	3	2	3	3	3	3	2
1	1	2	2	2	1	1	5	4	4	2	5	5	5	5	5	1	2	1	1	1	1	1	1	1	1
3	3	2	2	2	2	2	4	4	2	2	2	2	2	2	2	2	2	2	2	2	2	2	2	2	2
1	1	2	2	1	1	1	5	5	4	2	5	5	5	5	5	1	2	2	1	1	1	1	1	1	1
1	1	1	1	1	1	1	4	4	4	1	4	5	5	5	5	1	1	1	1	1	1	1	1	1	1
1	1	1	1	1	1	1	5	5	5	1	5	5	5	5	5	1	1	1	1	1	1	1	1	1	1
2	2	2	2	2	2	2	4	4	4	2	4	4	4	4	4	2	2	2	2	2	2	2	2	2	2
1	2	1	2	1	2	1	4	5	5	2	4	5	4	5	4	2	1	2	2	1	1	2	2	2	2
1	1	2	2	1	1	1	5	5	5	2	5	5	4	4	5	1	1	2	2	2	1	2	2	1	1
3	3	3	3	3	3	3	3	3	3	3	3	3	3	3	3	3	3	3	3	3	3	3	3	3	3
3	4	3	4	3	4	4	3	4	3	2	3	2	2	3	2	4	3	4	4	3	4	4	4	3	4
2	1	1	1	1	2	1	5	5	1	1	1	1	1	1	1	1	2	1	1	2	1	1	1	2	1
1	4	4	4	1	1	1	4	3	1	1	1	1	1	1	1	5	4	5	5	1	3	3	4	2	2
2	3	2	3	2	2	2	4	4	2	2	2	2	2	2	2	2	2	2	2	2	2	2	2	2	2
1	3	1	3	2	2	2	4	3	3	2	3	2	3	2	1	4	4	4	3	3	4	4	5	5	4
1	1	3	3	1	2	1	4	4	2	1	1	3	3	4	1	4	3	3	3	1	3	3	4	2	3
1	1	1	1	1	1	1	5	5	4	2	4	4	4	4	4	2	2	2	1	1	1	1	1	1	1
2	2	3	3	2	2	2	4	4	2	2	4	3	4	3	2	3	3	2	3	2	2	2	2	2	2
2	2	2	2	2	2	2	4	4	4	4	4	5	5	5	5	2	2	2	2	2	2	2	2	2	2
1	1	1	1	1	1	1	5	5	5	5	5	5	5	5	5	1	1	1	1	1	1	1	1	1	1
1	1	1	2	1	1	1	5	5	5	5	5	5	5	5	5	1	1	1	1	1	1	1	1	1	1
2	2	2	2	2	2	2	4	4	4	4	4	4	4	4	4	2	2	2	2	2	2	2	2	2	2
2	2	2	2	2	2	2	4	4	4	4	4	4	4	4	4	2	2	2	2	2	2	2	2	2	2
1	1	1	3	2	3	1	3	3	3	3	3	3	3	3	3	3	3	3	3	3	3	3	3	3	3
3	3	3	3	2	3	3	3	4	2	2	2	2	2	3	2	3	2	2	3	2	3	3	3	2	3
2	2	2	2	2	2	2	4	4	2	2	2	2	2	2	2	2	2	2	2	2	2	2	2	2	2
1	2	2	2	1	1	1	5	4	3	1	1	1	3	3	3	2	2	3	2	1	1	2	2	2	1
1	1	1	2	1	1	1	5	5	4	1	5	5	1	5	2	2	1	1	5	1	2	1	1	1	1
1	2	3	3	2	2	1	4	4	3	2	2	2	3	3	1	4	2	4	2	2	3	2	3	2	2
1	3	3	3	2	2	2	4	4	2	2	3	2	1	2	2	2	2	2	2	2	2	2	2	3	2
2	2	2	3	3	3	2	5	5	1	1	1	2	1	1	1	1	1	1	1	1	1	1	1	1	1
2	1	1	3	3	3	3	3	3	3	3	3	3	3	3	3	3	3	3	3	3	3	3	3	3	3
2	2	3	3	2	2	2	4	3	3	2	3	2	2	2	2	3	3	3	2	2	5	2	4	4	4
1	1	1	1	1	1	1	5	5	1	1	1	2	1	2	1	1	2	1	2	2	2	2	2	1	1
2	2	2	2	1	2	2	5	5	1	2	4	4	4	4	4	2	1	1	1	1	1	2	1	1	1
1	2	2	1	2	2	2	5	5	2	2	2	2	2	2	1	2	2	2	2	2	2	2	2	2	2
1	1	2	1	1	1	1	5	5	4	2	5	4	4	4	4	2	1	1	1	1	1	1	1	1	1
2	2	2	2	2	2	2	4	4	4	2	4	5	5	5	5	2	2	2	2	2	2	1	1	1	1
1	1	1	1	1	1	1	5	5	1	1	4	4	4	4	4	1	1	1	1	1	1	1	1	1	1
2	1	1	1	1	1	1	5	5	4	2	4	5	4	4	4	1	1	1	1	1	1	1	1	1	1
1	1	1	1	1	1	1	5	5	4	2	4	4	4	4	4	1	1	1	1	1	1	1	1	1	1
2	2	2	2	2	2	2	4	4	2	2	4	4	4	4	4	1	1	1	1	1	1	1	1	1	1
2	1	1	1	1	1	1	5	5	1	2	4	4	4	4	4	1	1	1	1	1	1	1	1	1	1
1	1	1	1	1	1	1	5	5	2	2	4	4	4	4	1	1	1	1	1	1	1	1	1	1	1
4	5	1	1	1	1	1	5	5	4	2	4	4	4	4	4	1	1	1	1	1	1	1	1	1	1
1	1	1	1	1	1	1	5	5	4	2	4	4	4	4	4	1	1	1	1	1	1	1	1	1	1
2	2	2	3	2	2	2	4	4	2	2	2	2	2	2	2	2	2	2	2	2	2	2	2	2	2
2	2	2	2	2	2	2	4	4	4	2	4	4	4	4	4	1	2	1	1	1	1	1	1	1	1
1	1	1	1	1	1	1	5	5	4	2	4	4	4	4	4	1	1	1	1	1	1	1	1	1	1
2	2	2	2	2	2	2	5	5	4	2	4	4	4	4	4	1	1	1	1	1	1	1	1	1	1
1	1	1	1	1	1	1	5	5	4	2	4	4	4	4	4	1	1	1	1	1	1	1	1	1	1
1	1	1	1	1	1	1	5	5	4	2	4	4	4	4	4	4	1	1	1	1	1	1	1	1	1
2	2	2	2	2	2	2	4	4	4	2	4	4	4	4	4	4	2	2	2	2	2	2	2	2	2
2	2	1	1	1	1	1	5	5	4	2	4	4	4	4	4	1	1	1	1	1	1	1	1	1	1
1	1	1	1	1	1	1	5	5	4	2	4	4	4	4	4	1	1	1	1	1	1	1	1	1	1
1	2	2	4	1	2	1	4	4	2	2	2	2	2	2	2	2	2	2	2	1	2	2	2	2	2
1	1	1	1	1	1	1	5	5	4	2	4	4	4	4	4	1	1	1	1	1	1	1	1	1	1
1	5	5	1	5	1	1	5	5	5	1	5	1	1	5	5	5	5	5	5	5	5	5	5	5	5
2	4	1	4	1	1	1	5	4	1	4	1	1	2	1	2	1	2	2	1	5	5	1	1	1	1
1	2	2	2	2	2	2	4	4	1	2	4	2	2	2	1	4	2	4	4	1	2	2	2	2	2
1	1	1	1	1	1	1	5	4	4	2	4	4	4	4	4	1	1	1	1	1	1	1	1	1	1
1	1	1	1	1	1	1	5	5	4	2	4	4	4	4	4	1	1	1	1	1	1	1	1	1	1
1	1	1	1	1	1	1	5	5	4	2	4	4	4	4	4	1	1	1	1	1	1	1	1	1	1
2	3	3	3	3	3	3	3	3	3	3	3	3	3	3	2	3	3	3	4	3	3	3	3	2	2
1	1	2	2	1	2	2	4	4	2	2	2	2	2	2	2	2	2	2	2	2	2	2	2	3	2
2	2	3	2	2	2	2	3	4	2	2	3	2	3	2	2	3	2	4	4	3	2	3	2	3	3
1	1	1	2	2	4	1	4	4	2	2	2	2	2	1	1	3	1	4	2	2	3	3	2	2	2
1	1	3	4	3	3	1	3	3	4	2	2	2	2	3	3	4	4	2	2	3	2	1	2	2	1
1	2	4	4	1	1	1	5	3	2	1	2	3	2	2	2	3	2	3	4	1	1	2	2	2	2
2	2	2	3	2	3	3	4	4	3	2	2	1	2	2	2	2	3	2	2	2	2	2	2	3	1
1	1	1	1	1	1	1	5	5	4	2	4	4	4	4	4	1	1	1	1	1	1	1	1	1	1
1	1	1	1	1	1	1	5	5	1	1	1	1	1	1	1	1	1	1	1	1	1	1	1	1	1
1	4	3	4	1	4	1	5	5	1	1	1	1	4	4	1	1	1	1	1	5	5	5	5	5	1
1	1	1	2	2	1	1	5	5	1	1	1	1	1	1	1	1	1	1	1	1	1	1	1	1	1
2	2	2	2	4	1	1	4	5	1	1	4	1	3	1	1	5	1	4	1	1	1	5	5	5	1
1	1	1	1	1	1	1	5	5	4	2	4	4	4	4	4	1	1	1	1	1	1	1	1	1	1
1	1	2	1	4	1	1	5	5	1	2	2	2	2	2	2	2	1	1	1	1	1	1	1	1	1
1	1	1	1	1	1	1	5	5	4	2	4	4	4	4	4	2	1	1	1	1	1	1	1	1	1
1	1	1	1	1	1	1	5	5	4	2	4	4	4	4	4	1	1	1	1	1	1	1	1	1	1
2	2	2	2	2	2	2	5	5	4	1	4	4	4	4	4	1	1	1	1	1	1	1	1	1	1
2	2	2	2	2	2	2	4	4	2	2	2	2	2	2	2	2	2	2	2	2	2	2	2	2	2
1	1	1	1	1	1	1	5	5	4	2	4	4	4	4	4	1	1	1	1	1	1	1	1	1	1
1	1	3	3	2	3	1	4	4	1	2	1	1	1	1	1	1	1	2	2	1	2	2	2	2	1
1	1	1	1	1	1	1	5	5	1	1	1	1	1	1	2	1	1	1	1	1	1	1	1	1	1
2	2	2	2	2	2	2	4	4	2	2	2	4	4	4	4	4	4	4	4	4	4	4	4	4	4
1	1	2	4	1	2	1	4	4	2	2	2	2	2	2	2	2	2	2	2	2	2	2	2	2	2
2	2	2	4	1	2	2	4	4	2	2	2	2	2	2	2	2	2	2	2	2	2	2	2	2	2
2	4	1	2	1	1	2	5	4	2	2	1	1	2	1	2	2	1	2	1	2	2	4	4	4	4
1	1	1	1	1	1	1	5	5	1	1	1	1	1	1	1	1	1	1	1	1	1	1	1	1	1
2	1	4	4	2	2	1	5	5	2	2	4	2	2	1	1	4	4	4	2	1	4	2	2	4	2
1	1	1	2	2	1	2	5	4	2	2	2	2	2	2	2	2	2	1	1	1	1	1	1	2	2
2	2	2	2	2	2	2	4	4	4	2	4	4	4	4	4	1	1	1	1	1	1	1	1	1	1
1	3	4	3	2	2	2	4	4	2	2	2	3	3	3	4	4	3	1	1	1	1	2	2	3	3
1	2	2	2	3	3	1	4	4	3	2	4	4	4	3	2	3	2	3	3	2	2	3	2	2	4
2	2	1	1	1	2	2	4	4	4	4	4	4	4	4	1	1	1	1	2	2	2	2	1	2	1
1	1	1	2	2	1	1	5	5	4	5	5	4	4	5	4	1	1	1	1	1	1	1	1	1	1
1	1	1	1	1	1	1	5	5	4	4	4	4	4	5	5	1	1	1	1	1	1	1	1	1	1
1	1	1	1	1	1	1	5	5	4	4	4	4	4	4	4	1	1	1	1	1	1	1	1	1	1
1	1	1	1	1	1	1	5	5	4	4	4	4	4	4	4	1	1	1	1	1	1	1	1	1	1
1	1	1	1	1	1	1	5	5	4	4	4	5	5	5	5	1	1	1	1	1	1	1	1	1	1
1	1	1	1	1	1	1	5	5	4	4	5	5	5	5	5	1	1	1	1	1	1	1	1	1	1
1	1	1	1	1	1	1	5	5	4	4	4	5	5	5	5	1	1	1	1	1	1	1	1	1	1
1	1	2	3	2	2	3	3	4	3	2	2	1	1	1	1	2	1	1	1	2	1	1	1	1	1
1	1	1	1	1	1	1	5	5	4	5	5	5	5	5	5	1	1	1	1	1	1	1	1	1	1
1	1	1	1	1	1	1	5	5	4	4	4	4	4	4	4	1	1	1	1	1	1	1	1	1	1
1	1	1	1	1	1	1	5	5	5	5	5	5	5	5	5	1	1	1	1	1	1	1	1	1	1
1	1	1	1	1	1	1	5	5	4	4	4	4	4	4	4	1	1	1	1	1	1	1	1	1	1
1	1	1	1	1	1	1	5	5	4	4	5	5	5	5	5	1	1	1	1	1	1	1	1	1	1
1	1	1	1	1	1	1	5	5	4	4	4	4	4	4	4	1	1	1	1	1	1	1	1	1	1
1	1	1	1	1	1	1	5	5	5	5	5	5	5	5	5	1	1	1	1	1	1	1	1	1	1
1	1	1	1	1	1	1	5	5	5	5	5	5	5	5	5	1	1	1	1	1	1	1	1	1	1
1	1	1	1	1	1	1	5	5	5	4	5	5	5	5	5	1	1	1	1	1	1	1	1	1	1
1	1	1	1	1	1	1	5	5	4	4	5	5	5	5	5	1	1	1	1	1	1	1	1	1	1
1	1	1	1	1	1	1	5	5	5	5	5	5	5	5	5	1	1	1	1	1	1	1	1	1	1
1	1	1	1	1	1	1	5	5	4	4	5	5	5	5	5	1	1	1	1	1	1	1	1	1	1
1	1	1	1	1	1	1	5	5	5	5	5	5	5	5	5	1	1	1	1	1	1	1	1	1	1
1	1	1	1	1	1	1	5	5	5	5	5	5	5	5	5	1	1	1	1	1	1	1	1	1	1
2	2	2	2	2	2	2	4	4	2	2	2	2	2	2	2	2	2	2	2	2	2	2	2	2	2
1	2	4	2	4	4	4	4	4	2	2	4	4	2	2	2	4	2	2	4	2	4	4	4	2	2
1	2	2	2	2	1	1	5	4	2	2	2	1	2	1	1	1	1	2	2	1	3	1	3	4	3
2	1	1	1	1	1	1	5	5	4	5	5	5	5	4	4	1	2	2	2	2	2	1	1	2	2
1	1	1	1	2	1	1	4	4	4	4	4	4	4	4	5	2	2	2	1	1	1	1	1	1	1
1	1	1	2	1	1	2	4	4	4	4	4	4	4	5	4	2	2	1	1	2	2	2	2	2	2
2	2	2	2	2	2	2	4	4	4	4	4	4	4	4	4	2	2	2	2	2	2	2	2	2	2
1	1	1	1	1	1	1	5	5	4	4	4	4	5	5	5	1	2	1	1	1	1	1	1	1	1
1	1	1	1	1	2	1	5	4	4	4	4	4	4	4	4	1	3	2	3	2	1	2	2	1	2
1	2	2	1	1	1	1	5	5	1	1	1	1	1	1	1	1	1	1	1	1	1	1	1	1	1
1	1	1	1	1	1	1	5	5	5	5	5	5	5	5	5	1	1	1	1	1	1	1	1	1	1
1	1	1	1	1	1	1	5	5	5	5	5	5	5	5	5	1	1	1	1	1	1	1	1	1	1
1	1	1	1	1	1	1	5	5	5	5	5	5	5	5	5	1	1	1	1	1	1	1	1	1	1
1	1	1	1	1	1	1	5	5	5	5	5	5	5	5	5	1	1	1	1	1	1	1	1	1	1
1	1	1	1	1	1	1	4	4	5	5	5	5	5	5	5	1	1	1	1	1	1	1	1	1	1
2	1	2	2	1	2	1	4	4	4	4	5	4	4	5	4	2	1	1	2	1	1	2	1	1	2
1	2	2	2	2	1	2	4	5	4	4	5	5	5	5	4	1	2	2	2	1	1	1	2	2	1
1	2	1	1	2	1	2	5	4	4	4	4	4	4	5	5	1	2	2	2	1	1	1	2	2	2
1	1	1	1	1	1	1	5	5	5	5	5	5	5	5	5	1	1	1	1	1	1	1	1	1	1
1	1	1	1	1	1	1	5	5	5	5	5	5	5	5	5	1	1	1	1	1	1	1	1	1	1
2	2	2	2	2	2	2	4	4	5	5	5	5	5	4	4	1	1	1	1	1	1	1	1	1	1
1	1	1	1	1	1	1	5	5	5	5	5	5	5	5	5	1	1	1	1	1	1	1	1	1	1
1	1	1	1	1	1	1	5	5	5	5	5	5	5	5	5	1	1	1	1	1	1	1	1	1	1
1	1	1	1	1	1	1	5	5	4	5	4	5	5	4	5	1	1	2	1	2	1	1	1	2	1
1	1	1	1	1	1	1	5	5	5	5	5	5	5	5	5	1	1	1	1	1	1	1	1	1	1
2	2	1	1	1	2	4	4	5	4	5	4	1	5	5	5	3	5	2	5	1	4	1	4	3	1
1	2	2	3	3	2	2	3	3	3	3	3	3	3	3	3	3	3	3	3	3	3	3	3	2	3
1	1	1	1	1	1	1	5	5	4	2	2	2	2	2	2	1	1	1	1	1	1	1	1	1	1
1	1	1	1	1	1	1	5	5	4	2	2	2	2	2	2	1	1	1	1	1	1	1	1	1	1
1	1	1	1	1	1	1	5	5	4	2	2	2	2	2	2	1	1	1	1	1	1	1	1	1	1
2	1	2	2	2	2	1	5	4	2	1	2	2	1	2	2	2	2	1	2	2	1	1	2	2	2
2	2	2	4	2	2	2	4	4	2	2	5	2	2	2	5	5	5	5	5	2	2	2	2	2	2
1	1	2	1	2	1	1	5	5	2	1	2	2	1	1	2	2	1	2	2	2	1	2	2	1	2
1	1	1	5	2	4	2	3	3	3	3	3	3	3	3	3	3	3	3	3	3	3	3	3	3	3
1	4	2	1	1	2	1	5	4	2	1	1	2	1	2	1	1	2	2	2	1	2	1	1	2	2
2	2	2	2	2	2	2	4	4	4	2	2	2	2	2	2	2	2	2	2	2	2	2	2	2	2
2	2	2	2	2	2	2	4	4	2	2	2	2	2	2	2	2	2	2	2	2	2	2	2	2	2
1	1	1	1	1	1	1	5	4	2	2	1	2	1	1	1	2	2	2	2	1	1	2	2	1	1
2	2	2	2	2	2	2	4	4	4	2	2	2	2	2	2	4	2	4	4	2	4	4	4	2	2
1	2	3	3	2	2	1	4	3	3	2	3	2	2	3	3	3	3	3	2	2	3	3	3	2	2
2	2	2	2	2	2	2	4	4	4	2	2	2	2	2	2	2	2	2	2	2	2	2	2	2	2
2	4	2	2	2	4	2	4	4	2	2	4	2	2	4	4	4	4	4	4	2	4	4	4	2	4
1	1	2	2	1	2	2	5	4	2	1	2	2	2	2	2	2	1	2	2	2	2	2	2	2	2
2	2	2	2	2	2	2	4	4	4	2	2	2	2	2	4	2	2	2	4	2	2	2	4	2	2
1	2	2	2	1	1	1	4	4	2	1	2	1	1	1	2	1	1	2	1	2	2	1	1	2	2
2	2	2	2	2	2	1	4	4	4	2	4	2	4	2	2	2	2	4	4	2	2	2	2	2	2
1	3	3	2	2	2	2	4	4	2	2	2	2	2	2	2	3	3	3	2	2	3	3	3	2	2
1	2	2	3	2	2	2	4	5	2	2	3	3	3	1	1	3	3	3	4	3	2	2	3	3	3
2	4	2	2	1	2	2	4	4	1	1	1	1	1	1	1	4	2	2	2	1	2	2	2	2	2
1	3	2	3	2	2	3	3	4	2	2	2	2	2	2	3	4	3	3	2	4	4	3	3	3	4
2	4	2	2	2	2	2	4	4	2	2	2	2	2	4	2	4	4	4	4	2	4	2	4	2	4
2	2	2	2	2	2	2	4	4	2	2	2	2	2	2	2	2	2	2	4	2	2	2	4	2	2
2	2	1	3	1	2	1	4	3	1	1	2	2	2	2	2	2	1	3	2	1	2	2	2	1	1
2	2	1	3	1	2	1	4	3	1	1	2	2	2	2	2	3	2	2	2	1	2	2	2	1	1
1	1	1	1	2	2	2	5	4	4	5	4	4	4	4	4	1	1	2	2	1	2	1	1	2	2
2	2	2	2	2	3	3	3	3	3	3	3	3	3	3	3	3	3	3	3	3	3	3	3	3	3
1	2	2	3	1	2	1	4	4	2	2	2	2	2	3	3	3	3	3	3	3	3	3	3	3	3
2	4	2	4	2	2	2	4	4	2	2	2	2	2	2	4	4	4	4	4	2	2	2	2	2	2
2	3	3	3	2	2	2	3	4	2	2	3	3	3	3	3	3	3	3	3	3	3	3	2	2	2
2	2	4	2	2	2	2	4	4	4	1	2	2	2	4	4	4	4	4	2	2	2	2	2	2	2
3	1	2	2	2	2	2	4	4	3	2	2	2	2	2	2	2	2	2	4	2	2	2	2	2	2
2	2	2	2	2	2	2	4	4	2	2	2	2	2	2	2	2	2	2	2	2	2	2	2	2	2
1	1	1	1	1	1	1	5	5	1	1	1	1	1	1	1	1	1	1	1	1	1	1	1	1	1
2	4	3	4	2	2	2	4	4	3	3	3	3	3	4	2	3	2	3	3	2	3	3	3	2	2
2	4	2	2	2	2	2	4	4	2	4	4	4	2	2	2	4	4	4	4	4	2	4	2	2	2
2	2	2	2	2	2	2	4	4	2	2	2	2	2	2	2	4	2	2	2	2	2	2	2	2	2
1	4	3	3	2	2	1	4	4	2	2	2	2	2	2	2	3	2	3	4	2	3	3	2	2	2
1	1	2	4	1	1	1	4	5	1	1	4	2	1	1	1	1	1	1	4	2	4	2	2	2	2
3	2	3	3	3	3	3	3	3	3	3	3	3	3	3	3	3	3	3	3	3	3	3	3	3	3
2	3	3	3	2	2	2	4	3	4	3	4	1	4	4	2	3	4	3	4	2	3	2	2	2	2
1	1	1	4	1	4	1	5	5	1	1	1	1	1	1	5	5	1	4	2	4	1	5	1	2	2
2	3	2	3	1	2	1	4	4	2	2	4	2	3	3	2	3	3	3	4	3	3	3	3	2	2
1	2	1	2	2	2	1	5	4	4	2	2	2	2	2	2	2	1	2	2	1	1	1	1	1	1
2	2	4	4	2	2	2	4	4	2	2	2	2	2	2	2	4	2	4	2	2	4	2	4	4	2
1	2	2	2	1	1	1	4	4	4	2	4	2	2	2	2	2	1	2	2	1	1	1	1	1	1
1	1	2	2	1	4	1	5	5	1	2	4	4	2	2	1	4	2	2	2	2	2	2	4	2	2
1	1	1	4	1	1	1	5	4	2	1	4	2	2	2	2	2	1	4	4	1	2	1	1	1	1
1	1	1	2	2	2	2	4	4	4	4	4	4	4	4	4	2	1	2	1	2	2	2	1	1	1
1	2	2	1	2	1	1	4	5	4	2	4	2	2	4	2	1	1	2	2	1	2	1	2	1	1
2	2	2	2	2	2	2	3	4	2	2	2	2	2	2	3	2	2	2	2	2	2	2	2	2	2
2	4	3	3	2	2	2	4	3	4	2	3	2	2	4	2	4	2	4	4	2	4	2	3	2	2
